# Supplementary material for: BETTER LIFE- guidelines for chronic disease preventive care for people aged 18–39 years: a literature review
Source: BMC Prim Care. 2024 Jun 22;25:224. doi: 10.1186/s12875-024-02471-9 (PMC11193284; doi:10.1186/s12875-024-02471-9)
Supplement: Supplementary file 3 — Supplementary Material 3. [file 12875_2024_2471_MOESM3_ESM.xlsx]

## Sheet: Supp Table 1
	Supp Table 1. List of NEW topics proposed for inclusion in BETTER LIFE
Initial list of proposed new items, n=38	Included in final list	If yes, name of item in included list	if not, stage of exclusion	Reason for exclusion	Topics proposed by public health colleagues, n=17
anxiety	Yes	anxiety
calcium	No		After Qualtrics ranking	Low mean score
cannabis	Yes	cannabis			Yes
concussion/injury prevention: helmet use in sport & athletics	No		No papers met inclusion criteria	Date of publication was before 2008	Yes
concussion/injury prevention: falls	No		Before Qualtrics ranking	Deemed as out of scope for this age group	Yes
contraception	Yes	Contraception/Safe sex and STI counseling (average risk)
cyberbullying/bullying	No		No papers met inclusion criteria after systematic search	lacked individual-level recommendations (i.e. contained only macro-level data, e.g. legal, policy)	Yes
domestic violence	No		After Qualtrics ranking	Low mean score	Yes
driving under the influence (alcohol, substances)	Yes	alcohol			Yes
folic acid	Yes	folic acid
food safety	No		No papers met inclusion criteria	Out of scope	Yes
high risk STIs (Venereal Disease Research Laboratory (VDRL)/syphilis, gonorrhea, chlamydia, HIV, Hepatitis B)	Yes	STIs
hand washing	No		No papers met inclusion criteria	Out of scope	Yes
history of gestational diabetes	Yes	diabetes
HPV	Yes	immunization
injection drug use	Yes	other substances/illicit drug use			Yes
limiting sugar sweetened beverages	No		Addressed in nutrition topic	Addressed in nutrition topic	Yes
meningococcal conjugate/ varicella	Yes	Immunization
opioids	Yes	substance use			Yes
other substances/illicit drugs	Yes	substance use
parenting	Yes	parenting
road & off-road safety: helmets	No		Quality assessment	Did not meet overall score cut-off	Yes
road & off-road safety: seatbelt use	No		No papers met inclusion criteria after systematic search	lacked individual-level recommendations (i.e. contained only macro-level data, e.g. legal, policy)	Yes
routine dental care (brushing, flossing & assessments)	Yes	oral health			Yes
rubella serology	Yes	immunization
safe sex and STI counseling	Yes	STI
seasonal flu	Yes	immunization
sexual orientation	No		After Qualtrics ranking under sexual health	Low mean score
sleep	No		After Qualtrics ranking	Low mean score	Yes
social determinants of health (including adverse childhood experiences)	Yes	social determinants of health
speeding	No		No papers met inclusion criteria after systematic search	lacked individual-level recommendations (i.e. contained only macro-level data, e.g. legal, policy)	Yes
suicidal ideation/suicide prevention	Yes	depression
immunization (Td, Tdap, MMR, Pneumococcal, polio)	Yes	Immunization
texting and driving	No		No papers met inclusion criteria after systematic search	lacked individual-level recommendations (i.e. contained only macro-level data, e.g. legal, policy)	Yes
vaping	Yes	vaping
violence	No		After Qualtrics ranking	Low mean score
vision	No		No papers met inclusion criteria	Date of publication was before 2008
vitamin D	No		After Qualtrics ranking	Low mean score
