# Supplementary material for: BETTER LIFE- guidelines for chronic disease preventive care for people aged 18–39 years: a literature review
Source: BMC Prim Care. 2024 Jun 22;25:224. doi: 10.1186/s12875-024-02471-9 (PMC11193284; doi:10.1186/s12875-024-02471-9)
Supplement: Supplementary file 4 — Supplementary Material 4. [file 12875_2024_2471_MOESM4_ESM.xlsx]

## Sheet: Supp Table 2
Alcohol/driving under the influence		Supp Table 2. List of NEW topics to include in BETTER LIFE after the data extraction process
anxiety
cannabis		*these topics were removed at later stages of the harmonization process and not included in the final survey or other products
contraception
Falls/injury prevention*
folic acid
History of gestational diabetes
HPV
Immunization
intimate partner violence*
nutrition (limiting sweetened beverages)
Oral health
parenting
Social Determinants of Health (SDOH)
sexual health*
sleep*
Sexually transmitted infections (STI)
Substance use
suicide prevention
vaping
violence*
Vitamins*
